# Supplementary material for: Incomplete B-cell reconstitution in ART-treated people living with HIV is associated with EBV-linked lymphoma progression
Source: Front Immunol. 2026 Mar 18;17:1791480. doi: 10.3389/fimmu.2026.1791480 (PMC13038446; doi:10.3389/fimmu.2026.1791480)
Supplement: Supplementary file 1 [file DataSheet1.xlsx]

## Sheet: KW_Stage_S9
Variable	Kruskal-Wallis P_value
Total Lymphocytes Cell/μL	4e-10
BL Cell/μL	3.62767e-05
Naive BL Cell/μL	0.00059433
USMBCs Cell/μL	3.7607e-06
SMBCs Cell/μL	6e-10
BL- Kappa Cell/μL	2.9626e-05
BL-Lambda Cell/μL	7.77959e-05
Relation K/L-BL	0.398627
I/T - BL Cell/μL	0.0118028
I/T - BL Kappa Cell/μL	0.0113393
I/T - BL Lambda Cell/μL	0.00710466
SMBCs-smIgM Cell/μL	2.5893e-06
SMBCs-smIgD Cell/μL	0.318636
SMBCs-smIgA1 Cell/μL	1e-10
SMBCs-smIgA2 Cell/μL	7e-10
SMBCs-smIgG1 Cell/μL	1.5912e-06
SMBCs-smIgG2 Cell/μL	0
SMBCs-smIgG3 Cell/μL	4.4825e-06
SMBCs-smIgG4 Cell/μL	3.7e-09

## Sheet: Correlation_S10
Variable	rho	p.adj
Total Lymphocytes Cell/μL	-0.405485296	0
BL Cell/μL	-0.2557292581	0.001565727317
Naive BL Cell/μL	-0.2241421229	0.01929852008
USMBCs Cell/μL	-0.2930531278	0.00005565772479
SMBCs Cell/μL	-0.3856218696	0.000000001266337408
BL- Kappa Cell/μL	-0.2566034505	0.001454648513
BL-Lambda Cell/μL	-0.2463996235	0.003377934364
Relation K/L-BL	-0.07752315257	1
I/T - BL Cell/μL	0.08657837278	1
I/T - BL Kappa Cell/μL	0.08959604942	1
I/T - BL Lambda Cell/μL	0.04703858258	1
SMBCs-smIgM Cell/μL	-0.1466192328	1
SMBCs-smIgD Cell/μL	0.07170281848	1
SMBCs-smIgA1 Cell/μL	-0.3953588012	0.0000000003621580353
SMBCs-smIgA2 Cell/μL	-0.3588977234	0.00000004294658582
SMBCs-smIgG1 Cell/μL	-0.3270927587	0.000001735926952
SMBCs-smIgG2 Cell/μL	-0.4255193153	0
SMBCs-smIgG3 Cell/μL	-0.3081669066	0.00001293764957
SMBCs-smIgG4 Cell/μL	-0.3511861574	0.0000001094459562
sCD40L pg/mL	-0.04163403897	1
EGF pg/mL	0.01576251625	1
FGF2 pg/mL	0.1706633773	1
FLT3L pg/mL	0.3524307728	0.00000325424584
GCSF pg/mL	0.2405941355	0.03449491423
GMCSF pg/mL	-0.4357469686	1
INFG pg/mL	0.2040036661	0.5194083177
IFNa2 pg/mL	0.1046973463	1
IL1a pg/mL	0.1924551986	1
IL1B pg/mL	0.07406072577	1
IL1RA pg/mL	-0.01393800843	1
IL2 pg/mL	0.1637613372	1
IL3 pg/mL	0.2635350928	0.02244572545
IL4 pg/mL	0.1092217983	1
IL5 pg/mL	0.1397515961	1
IL6 pg/mL	0.2445778047	0.2444954491
IL7 pg/mL	0.2110344502	0.2286594953
IL8 pg/mL	0.08277094706	1
IL10 pg/mL	0.2209063292	0.176766494
IL12p40 pg/mL	0.1297504224	1
IL12p70 pg/mL	-0.1454731882	1
IL15 pg/mL	0.2524105905	0.1679193991
IL18 pg/mL	-0.07376670292	1
IL22 pg/mL	0.2595429897	0.2602157461
MIP1a pg/mL	0.05810662064	1
MIP1b pg/mL	0.2529339454	0.01594492068
TNFa pg/mL	0.2301305755	0.06067872139

## Sheet: Cytokine_Stage_S11
Variable	Kruskal-Wallis P_value
sCD40L pg/mL	0.0269723
EGF pg/mL	0.61878
FGF2 pg/mL	0.00218021
FLT3L pg/mL	2.21e-08
GCSF pg/mL	4.5577e-06
GMCSF pg/mL	0.161055
INFG pg/mL	4.5347e-06
IFNa2 pg/mL	0.0821199
IL1a pg/mL	0.014255
IL1B pg/mL	0.268441
IL1RA pg/mL	0.0270092
IL2 pg/mL	0.0120722
IL3 pg/mL	1.19846e-05
IL4 pg/mL	0.137491
IL5 pg/mL	0.0429055
IL6 pg/mL	0.00292377
IL7 pg/mL	8.39857e-05
IL8 pg/mL	0.0131945
IL10 pg/mL	0.00161812
IL12p40 pg/mL	0.0548534
IL12p70 pg/mL	0.127229
IL15 pg/mL	0.0047619
IL18 pg/mL	0.145918
IL22 pg/mL	0.00062269
MIP1a pg/mL	0.222374
MIP1b pg/mL	2.2818e-06
TNFa pg/mL	0.00218404

## Sheet: EBV_STATUS_S12
Variable	Kruskal-Wallis P_value
Total Lymphocytes Cell/μL	0.000005461039224
BL Cell/μL	0.00004588712404
Naive BL Cell/μL	0.00003986517955
USMBCs Cell/μL	0.001081768335
SMBCs Cell/μL	0.00000060899716
BL- Kappa Cell/μL	0.000008523346127
BL-Lambda Cell/μL	0.0001160675729
Relation K/L-BL	0.002805094132
I/T - BL Cell/μL	0.0564666502
I/T - BL Kappa Cell/μL	0.0679522032
I/T - BL Lambda Cell/μL	0.01804536012
SMBCs-smIgM Cell/μL	0.00003663837572
SMBCs-smIgD Cell/μL	0.3608603607
SMBCs-smIgA1 Cell/μL	0.00000003427738572
SMBCs-smIgA2 Cell/μL	0.00000007360202343
SMBCs-smIgG1 Cell/μL	0.00105812615
SMBCs-smIgG2 Cell/μL	0.0000009880559693
SMBCs-smIgG3 Cell/μL	0.0001742823949
SMBCs-smIgG4 Cell/μL	0.00000008245823993
sCD40L pg/mL	0.1694070886
EGF pg/mL	0.008503539932
FGF2 pg/mL	0.3447755404
FLT3L pg/mL	0.00008733582688
GCSF pg/mL	0.00000003632713413
GMCSF pg/mL	0.000001290440823
INFG pg/mL	0.01194919884
IFNa2 pg/mL	0.02047062833
IL1a pg/mL	0.004161477272
IL1B pg/mL	0.09380434785
IL1RA pg/mL	0.01603806003
IL2 pg/mL	0.05634394595
IL3 pg/mL	0.00001034583039
IL4 pg/mL	0.00999672504
IL5 pg/mL	0.03679104707
IL6 pg/mL	0.00007353636923
IL7 pg/mL	0.000000829869288
IL8 pg/mL	0.001699094287
IL10 pg/mL	0.00002386430915
IL12p40 pg/mL	0.03341516689
IL12p70 pg/mL	0.3976297222
IL15 pg/mL	0.0009029475807
IL18 pg/mL	0.1375953496
IL22 pg/mL	0.00007505868689
MIP1a pg/mL	0.7892902612
MIP1b pg/mL	0.0000001437034888
TNFa pg/mL	0.00002863162974

## Sheet: Categories_S13
Variable	Wilcox P_value
	PLHIV without AIDS-defining illness, non-AIDS-defining illness, or coinfections	PLHIV with CI	PLHIV with only AIDS-defining illness	PLHIV with only non–AIDS-defining illness
Total Lymphocytes Cell/μL	0.193140049	0.02066933957	0.00002541565494	0.007879712795
BL Cell/μL	0.0187081133	0.1360489009	0.03555593511	0.001656833296
Naive BL Cell/μL	0.07280282599	0.7908086463	0.1322572843	0.0005700028173
USMBCs Cell/μL	0.4387668402	0.01808885285	0.000009036481622	0.4314461926
SMBCs Cell/μL	0.1419397859	0.09712778566	0.0004706431488	0.165852665
BL- Kappa Cell/μL	0.02401546614	0.1411871053	0.03415063129	0.002451982271
BL-Lambda Cell/μL	0.01248800354	0.1251700993	0.05227842395	0.00176456354
Relation K/L-BL	0.7091014557	0.9642349533	0.1345179987	0.6762635753
I/T - BL Cell/μL	0.9646122286	0.2760936667	0.3944080392	0.7686829147
I/T - BL Kappa Cell/μL	0.9573588178	0.2140180224	0.4145197108	0.7619339274
I/T - BL Lambda Cell/μL	0.7909463425	0.3928619206	0.3618245055	0.7791251572
SMBCs-smIgM Cell/μL	0.4123148549	0.2099593777	0.01415091729	0.1162172684
SMBCs-smIgD Cell/μL	0.8641682863	0.7031599797	0.2724557024	0.1029343303
SMBCs-smIgA1 Cell/μL	0.4879061055	0.7517338457	0.002017894513	0.1222048695
SMBCs-smIgA2 Cell/μL	0.968899381	0.1437624222	0.05697602611	0.3564411844
SMBCs-smIgG1 Cell/μL	0.2011321823	0.05790976341	0.002269070136	0.4296444518
SMBCs-smIgG2 Cell/μL	0.2348771868	0.9939254506	0.001364825021	0.02219941679
SMBCs-smIgG3 Cell/μL	0.1767701438	0.03079053441	0.001512312667	0.6491274379
SMBCs-smIgG4 Cell/μL	0.4559055105	0.9401974038	0.04137055831	0.3184412762

## Sheet: Categories_S14
Variable	Wilcox P_value
	PLHIV without AIDS-defining illness, non-AIDS-defining illness, or coinfections	PLHIV with CI	PLHIV with only AIDS-defining illness	PLHIV with only non–AIDS-defining illness
sCD40L pg/mL	0.6884318198	0.2994056932	0.4449379241	0.435116143
EGF pg/mL	0.6786385986	0.3806918492	0.5838335992	0.4872236142
FGF2 pg/mL	0.2168286737	0.4391498127	0.2022804052	0.672284941
FLT3L pg/mL	0.3139020419	0.2641961343	0.07610108415	0.9445642279
GCSF pg/mL	0.2960936368	0.3653528319	0.6139344206	0.3071467492
GMCSF pg/mL	0.1932529853	0.05657682895	0.06162904606	0.4926026568
INFG pg/mL	0.2917192587	0.461604265	0.8339937768	0.03281652637
IFNa2 pg/mL	0.2279769428	0.4743133199	0.3591035562	0.5222525855
IL1a pg/mL	0.3387137326	0.6942144384	0.5733755567	0.6757986408
IL1B pg/mL	0.1427776073	0.2544520499	0.370745413	0.957351811
IL1RA pg/mL	0.3003580767	0.3390670996	0.8147406054	0.3196804708
IL2 pg/mL	0.05111193433	0.3096639504	0.9219728799	0.7842766774
IL3 pg/mL	0.3994275605	0.3312135981	0.05370539171	0.9063113464
IL4 pg/mL	0.3554376553	0.5911164276	0.3324815213	0.3122054701
IL5 pg/mL	0.7797454159	0.1302078001	0.8006434447	0.8022922835
IL6 pg/mL	0.1695996261	0.1129078821	0.2596542712	0.6603330133
IL7 pg/mL	0.297335967	0.1924327045	0.1851582732	0.5951495488
IL8 pg/mL	0.721139143	0.5086054446	0.511281875	0.6869100972
IL10 pg/mL	0.3587501579	0.1512726381	0.03158382123	0.9435112458
IL12p40 pg/mL	0.09073550454	0.2015356969	0.2264014126	0.7770492957
IL12p70 pg/mL	0.8886780318	0.6512417965	0.8915089703	0.9624680869
IL15 pg/mL	0.4493837011	0.1822280462	0.3482748702	0.4232665869
IL18 pg/mL	0.2196714936	0.2662526614	0.625138444	0.4656234035
IL22 pg/mL	0.7295894944	0.7619566679	0.9788048368	0.1826445401
MIP1a pg/mL	0.05297580778	0.08731969046	0.4674613654	0.8102730839
MIP1b pg/mL	0.4339776955	0.09987202936	0.278390654	0.6219653697
TNFa pg/mL	0.466033911	0.2891265455	0.0212288775	0.5602232727

## Sheet: ART_S15
Variable	Kruskal-Wallis P_value
Total Lymphocytes Cell/μL	0.00005429814981
BL Cell/μL	0.0003527319505
Naive BL Cell/μL	0.004787674155
USMBCs Cell/μL	0.0290030232
SMBCs Cell/μL	0.0000003484954716
BL- Kappa Cell/μL	0.00017761555
BL-Lambda Cell/μL	0.0004917155462
Relation K/L-BL	0.02532621847
I/T - BL Cell/μL	0.9998326384
I/T - BL Kappa Cell/μL	0.9877584217
I/T - BL Lambda Cell/μL	0.4533115468
SMBCs-smIgM Cell/μL	0.00009408404787
SMBCs-smIgD Cell/μL	0.3347275197
SMBCs-smIgA1 Cell/μL	0.000000006336045703
SMBCs-smIgA2 Cell/μL	0.000000008091632302
SMBCs-smIgG1 Cell/μL	0.001122733722
SMBCs-smIgG2 Cell/μL	0.000002261994605
SMBCs-smIgG3 Cell/μL	0.0006842241071
SMBCs-smIgG4 Cell/μL	0.00000008221735323
sCD40L pg/mL	0.07378264569
EGF pg/mL	0.2153528549
FGF2 pg/mL	0.0001543061401
FLT3L pg/mL	0.000000399052242
GCSF pg/mL	0.000001251901341
GMCSF pg/mL	0.5199575708
INFG pg/mL	0.02671534385
IFNa2 pg/mL	0.01168939362
IL1a pg/mL	0.001920055805
IL1B pg/mL	0.0750384365
IL1RA pg/mL	0.02471210639
IL2 pg/mL	0.0404667052
IL3 pg/mL	0.00001683040692
IL4 pg/mL	0.01301617638
IL5 pg/mL	0.01875220976
IL6 pg/mL	0.002182507832
IL7 pg/mL	0.000004791016112
IL8 pg/mL	0.001205551561
IL10 pg/mL	0.0003231536842
IL12p40 pg/mL	0.02162402428
IL12p70 pg/mL	0.2281419729
IL15 pg/mL	0.008444610019
IL18 pg/mL	0.4885603834
IL22 pg/mL	0.0001354181412
MIP1a pg/mL	0.6123849896
MIP1b pg/mL	0.0000007448362796
TNFa pg/mL	0.000416502325
